# Supplementary material for: Pet Owners’ Perceptions of COVID-19, Zoonotic Disease, and Veterinary Medicine: The Impact of Demographic Characteristics
Source: Vet Sci. 2022 Apr 19;9(5):195. doi: 10.3390/vetsci9050195 (PMC9143664; doi:10.3390/vetsci9050195)
Supplement: Supplementary file 1 [file vetsci-09-00195-s001.zip]

Archive with 1 entries (1 files):
- vetsci-1658983-supplementary.pdf
